# Supplementary material for: Engineered red blood cells as an off-the-shelf allogeneic anti-tumor therapeutic
Source: Nat Commun. 2021 May 11;12:2637. doi: 10.1038/s41467-021-22898-3 (PMC8113241; doi:10.1038/s41467-021-22898-3)
Supplement: Supplementary file 6 — Source Data [file 41467_2021_22898_MOESM6_ESM.xlsx]

## Sheet: Figure 1a
OT-1:Target ratio	RCT-OVA-4-1BBL			RCT-OVA-4-1BBL-IL-12			RCT-OVA-4-1BBL-IL-7			RCT-OVA-4-1BBL-IL-15
5:1	25.3876	25.8039	24.1567	88.2198	87.3988	88.1134	39.3665	38.2366	38.3464	42.1714	50.2086	51.1439
2:1	17.2732	14.1667	16.1961	82.1429	83.8313	84.7947	30.8881	33.4127	41.0071	31.9431	32.0613	35.8918
1:1	9.32674	10.5613	12.0928	61.6585	66.0627	72.9259	22.9415	20.5602	24.142	20.6198	23.6046	23.1006
0.5:1	6.89317	7.23097	7.07432	40.5368	48.0035	49.5661	14.0535	16.1684	14.6245	11.3054	12.3852	11.9043

## Sheet: Figure 1c
	Day 0					Day 3					Day 6
PBS	915	2469	2685	2568	1882	334	259	468	233	289	62	136	84	92	86
mRBC-CTRL	1883	1922	1928	2399	1310	364	143	254	21	265	84	55	95	80	67
mRBC-OVA-4-1BBL	1997	1999	1918	2187	889	391	117	204	360	258	7940	22284	4564	30792	10541
mRBC-OVA-4-1BBL-IL-15	727	2608	1817	2439	1750	8773	4556	6566	8814	10744	117388	43159	114254	89823	42513
mRBC-OVA-4-1BBL-IL-12	2293	1805	1710	1354	1737	388	529	369	466	690	106620	18041	108770	47202	97426
mRBC-OVA-4-1BBL-IL-7	1795	1727	1494	1286	1501	970	1363	1433	1563	2210	2461	2719	966	7360	2099

## Sheet: Figure 1d
	Tscm					Tcm					Tem
PBS	13	16	18	25	6	12	47	27	16	30	17	23	8	12	10
mRBC-CTRL	14	20	23	22	19	22	8	29	24	23	13	3	7	14	2
mRBC-OVA-4-1BBL	60	196	46	536	146	4775	13386	2216	19690	5674	2434	7247	1959	8126	3972
mRBC-OVA-4-1BBL-IL-15	209	78	244	133	98	10565	2493	10348	5934	3655	96818	37409	93278	76626	35302
mRBC-OVA-4-1BBL-IL-12	179	11	291	170	250	4664	241	5154	1750	3656	100043	16884	105217	46538	100587
mRBC-OVA-4-1BBL-IL-7	54	60	15	146	35	1219	1329	498	3704	962	901	1019	364	2774	838

## Sheet: Figure 1f
Days	PBS									mRBC-OVA-4-1BBL									mRBC-OVA-4-1BBL-IL-7									mRBC-OVA-4-1BBL-IL-12									mRBC-OVA-4-1BBL-IL-15
0	209.722	122.843	246.099	160.473	141.448	99.05	117.315	85.1239		137.619	138	140.366	118.113	180.509	126.016	146.023	190.964		134.965	127.554	185.142	95.048	187.443	185.795	140.715	126.801		142.701	126.378	232.12	180.106	135.986	92.3253	185.309	83.362		211.686	95.9569	111.556	121.228	135.708	103.182	168.863	231.913
3	391.45	289.92	245.53	253.83	148.96	120.42	227.33	169.35		332.5	292.21	209.73	197.5	400.23	377.77	326.72	382.07		298.83	259.91	306.66	215.18	358.77	312.86	271	248.08		231.47	262.39	387.64	333.71	365.87	176.46	280.85	230.21		270	204.79	242.17	252.5	248.52	160.76	373.36	547.25
5	450.2	1156.07	328.4	624.26	213.74	192.91	637.78	285.99		591.59	288.74	216.76	300	451.18	486.06	286.49	426.33		268.68	113.39	250.26	112.11	287.19	323.48	196.48	191.77		128.99	213.4	196.81	205.94	448.36	115.22	146.82	161.33		369.11	259.41	273.57	340.59	267.51	117.22	235.26	340.41
7	460.59	1414.06	302.8	860.08	199.58	204.49	1904.75	413.97		628.66	276.95	196.14	332.3	539.16	534.24	325.17	602.19		393.47	224.83	479.43	174.07	630.63	500.73	234.54	290.85		206.49	279.03	246.61	246.42	669.06	135.32	171.21	184.79		546.22	206.69	234.17	332.39	261.15	178.12	322.61	432.93
10	752.03	2229.06	336.77	958.15	271.48	198.85	1722.34	470.29		639.43	197.25	164.25	352.01	476.7	516.67	316.49	619.71		425.02	237.48	745.82	159.54	794.41	569.44	179.96	367.72		142.81	180.96	151.7	248.15	588.21	88.74	169.83	148.63		329.98	177.44	167.37	307.39	256.94	188.6	361.61	524.89
12	901.8	3205.3	457.23	1257.22	375.64	207.17	1951.01	509.37		615.83	183.65	210.93	339.43	491.07	542.13	328.6	604.46		417.96	299.75	1196.75	144.77	1107.97	636.27	169.52	396.75		143.71	147.9	159.63	172.23	359.74	84.21	146.68	104.53		339.18	192.08	172.63	365.41	230.31	169.9	418.89	602.59
14	NA	NA	NA	NA	NA	NA	NA	NA		764.16	183.13	266.41	396.24	700.09	512.79	384.89	570.76		471.78	437.4	1942.16	160.24	1805.28	751.84	165.15	640.25		118.08	120.09	112.53	156.26	344.21	74.21	82.43	71.6		371.43	216.61	185.32	494.11	284.14	271.98	588.85	964.57
17	NA	NA	NA	NA	NA	NA	NA	NA		1336.42	201.7	459.91	634.44	1445.99	759.44	739.02	793.61		775.86	864.81	3030.22	181.23	3117.29	1418.38	185.5	1370.39		81.13	78.81	69.36	117.97	224.09	64.14	60.01	45.87		662.41	471.89	345.56	1169.58	669	459.26	1135.01	2089.57
19	NA	NA	NA	NA	NA	NA	NA	NA		2141.49	305.83	766.4	1148.38	2056.18	1366.36	1150.92	1295.91		NA	NA	NA	NA	NA	NA	NA	NA		55.65	87.51	61.32	104.26	230.76	47.07	62.5	39.71		NA	NA	NA	NA	NA	NA	NA	NA
21	NA	NA	NA	NA	NA	NA	NA	NA		NA	NA	NA	NA	NA	NA	NA	NA		NA	NA	NA	NA	NA	NA	NA	NA		61.62	149.5	66.67	87.02	222.98	44.5	60.13	38.06		NA	NA	NA	NA	NA	NA	NA	NA
24	NA	NA	NA	NA	NA	NA	NA	NA		NA	NA	NA	NA	NA	NA	NA	NA		NA	NA	NA	NA	NA	NA	NA	NA		59.3	300.16	47.89	80.14	278.79	40.17	59.76	37.67		NA	NA	NA	NA	NA	NA	NA	NA
NA=Not Applicable; data cut off at last time point all mice in group were alive

## Sheet: Figure 1g
Days	PBS	mRBC-OVA-4-1BBL	mRBC-OVA-4-1BBL-IL-7	mRBC-OVA-4-1BBL-IL-12	mRBC-OVA-4-1BBL-IL-15
10	1
14	1
17	1		1		1
17	1		1
19		1	1
19		1
21	1	1	1		1
21	1	1	1		1
21	1
24	1	1	1		1
24		1			1
24		1
26					1
26					1
26					1
28		1
31			1	1
31			1
33				1
40				1
40				1
60				0
60				0
60				0
60				0

## Sheet: Figure 1i
Days	mRBC-CTRL							mRBC-OVA-4-1BBL-IL-12									OVA241-270 + IFA									mRBC-4-1BBL-IL-12
0	246.65	170.43	313.09	231.72	140.68	305.87		268.86	149.77	225.57	265.68	184.84	238.29	234	287.16		217.49	265.38	107.51	240.28	286.4	257.4	199.88	281.61		178.69	240.87	238.11	191.02	329.73	179.65	184.41	312.03
1	311.54	300.66	427.31	325.1	232.04	344.52		291.73	176.84	369.25	411.77	325.39	300	269.86	309.31		381.2	313.51	168.77	301.71	332.46	292.66	315.09	328.6		185.99	198.72	220.62	255.1	378.7	379.47	219.76	274.73
3	738.66	435.84	758.46	508.46	488.08	500		457.39	262.01	648.65	584.95	478.26	425.12	409.02	512.45		636.09	565.42	275.79	588.22	527.87	510.12	501.21	557.15		243.1	327.99	385.74	381.63	698.18	635.53	333.04	437.43
6	812.62	494.95	773.77	573.56	725.23	448		617.16	355.08	667.59	443.21	487.73	424.7	421.8	531.68		1184.73	602.73	543.9	1322.46	538.38	509.66	704.09	891.27		569.89	418.54	807.82	478.33	1097.48	835.12	594.65	549.67
8	862.04	630.97	764.97	574.14	855.56	237.53		540.46	329.81	627.1	442.36	416.02	397.85	385.24	349.91		1583.29	779.67	910.72	1456.62	410.46	507.39	709	890.4		539.29	445.27	512.57	479.64	1250.18	1327.03	423.11	482.36
10	846.14	855.94	906.23	574.14	1166.53	156.97		416.55	297.62	512.21	417.12	349.72	291.76	245.74	239.1		2014.2	1046.83	1195.09	1888.37	252.01	491	410.06	902.25		538.77	452.94	443.18	449.7	1466.7	1270.49	349.1	377.28
13	848.27	904.81	1563.71	583.28	2365.03	152.17		287.44	264.59	340.5	417.55	337.77	226.43	206.15	203.14		3315.97	1516.63	2006.33	2119.81	281.21	491	409.65	949.95		315.53	453.93	344.86	321.16	1803.14	1037.92	329.59	303.6
15	NA	NA	NA	NA	NA	NA		96.67	142.8	110.46	305.27	254.36	47.94	63.24	50.12		NA	NA	NA	NA	NA	NA	NA	NA		151.48	188.49	113.77	126.27	1950.94	808.76	221.36	181.53
17	NA	NA	NA	NA	NA	NA		96.53	142.8	108.04	305.27	287.97	47.84	60.82	49.71		NA	NA	NA	NA	NA	NA	NA	NA		118.13	186.84	95.02	109.21	2862.11	809.4	191.83	181.77
20	NA	NA	NA	NA	NA	NA		83.2	386.14	108.2	431.02	730.76	47.94	60.93	49.71		NA	NA	NA	NA	NA	NA	NA	NA		NA	NA	NA	NA	NA	NA	NA	NA
22	NA	NA	NA	NA	NA	NA		66.06	602.77	96.8	714.68	1295.61	43.68	60.34	49.19		NA	NA	NA	NA	NA	NA	NA	NA		NA	NA	NA	NA	NA	NA	NA	NA
24	NA	NA	NA	NA	NA	NA		53	1183.09	95.45	977.83	1952.19	42.66	56.92	42.22		NA	NA	NA	NA	NA	NA	NA	NA		NA	NA	NA	NA	NA	NA	NA	NA
NA=Not Applicable; data cut off at last time point all mice in group were alive

## Sheet: Figure 1j
	mouse #1	mouse #2	mouse #3	mouse #4	mouse #5	mouse #6	mouse #7	mouse #8
mRBC-CTRL	155	0	0	55	75	69	132	89
mRBC-4-1BBL-IL-12	49	101	283	95	47	82	37	47
mRBC-OVA-4-1BBL-IL-12	7541	19164	24827	54174	4860	7119	4387	1141
OVA241-270+IFA	40	45	23	50	50	52	57	67

## Sheet: Figure 1l
OT-1 in blood
	mouse #1	mouse #2	mouse #3	mouse #4	mouse #5
1E9 mRBC-CTRL	114	344	124	115	73
1E9 mRBC-OVA-4-1BBL-IL-12	3623	2169	3077	3314	1955
2.5E8 mRBC-OVA-4-1BBL-IL-12	188	73	161	119	288
OT-1/gram of tumor
	mouse #1	mouse #2	mouse #3	mouse #4	mouse #5
1E9 mRBC-CTRL	7161.23	2368.49	21825	6871.36	24208.7
1E9 mRBC-OVA-4-1BBL-IL-12	45302.8	88454.7	61997.9	76288	32049.4
2.5E8 mRBC-OVA-4-1BBL-IL-12	35362.9	16199.4	11184.3	6226.91	65487.6

## Sheet: Figure 1m
		1E9 mRBC-CTRL						1E9 mRBC-OVA-4-1BBL-IL-12						2.5E8 mRBC-OVA-4-1BBL-IL-12
	Pre Blood	0.285742	0.242567	0.23196	0.186633	0.208993		NA	0.302933	0.31102	0.247508	0.207087		0.241172	0.168445	0.22787	0.282202	0.199642
	Post Blood	NA	0.074855	0.02134	0.021481	0.024747		0.655771	0.659148	0.577533	0.479272	0.789384		0.041514	0.030645	0.076208	0.033848	0.07451
	Tumor	0.088425	0.144452	0.110491	0.051594	0.052479		0.758536	0.853957	0.65579	0.782117	0.778676		0.276612	0.17789	0.266954	0.167637	0.574873
		NA=not analysed due to gDNA isolation issues

## Sheet: Figure 1n
mRBC-CTRL	1E9 mRBC-OVA-4-1BBL-IL-12	2.5E8 mRBC-OVA-4-1BBL-IL-12
31	46.2	34.9
14.3	78.3	25.8
33.9	59.5	20.7
33.2	70.9	42.1
35.8	45.9	43

[truncated: 24 more sheets: Figure 2b, Figure 2c, Figure 2d, Figure 2e, Figure 2f, Figure 3b, Figure 3d-e, Figure 3f, Figure 3g, Figure 3h, Figure 4b, Figure 4c, Figure 5c, Figure 5d, Figure 5e, 5f, Figure 5g, Figure 6, Supplementary Figure1, Supplementary Figure 2, Supplementary Figure 3 …]
